# Supplementary material for: Cell non-autonomous signaling through the conserved C. elegans glycoprotein hormone receptor FSHR-1 regulates cholinergic neurotransmission
Source: PLoS Genet. 2024 Nov 19;20(11):e1011461. doi: 10.1371/journal.pgen.1011461 (PMC11614273; doi:10.1371/journal.pgen.1011461)
Supplement: S1 Data — (XLSX) [file pgen.1011461.s010.xlsx]

## Sheet: Fig 1A ibtEx15 (Pfshr-1) Rescue
genotype	time	percent paralyzed	experiment
N2	150 min	75	2252024
N2	150 min	72.2222	2252024
N2	150 min	57.8947	2252024
N2	150 min	100	3282024
N2	150 min	94.7368	3282024
N2	150 min	100	3282024
N2	150 min	96	4232024
N2	150 min	100	4232024
N2	150 min	92.3077	4232024
IBE89	150 min	95	2252024
IBE89	150 min	66.6667	2252024
IBE89	150 min	75	2252024
IBE89	150 min	63.1579	3282024
IBE89	150 min	86.3636	3282024
IBE89	150 min	100	3282024
IBE89	150 min	88.2353	4232024
IBE89	150 min	89.4737	4232024
IBE89	150 min	77.2727	4232024
fshr-1	150 min	42.8571	2252024
fshr-1	150 min	10.5263	2252024
fshr-1	150 min	15.7895	2252024
fshr-1	150 min	40	3282024
fshr-1	150 min	26.087	3282024
fshr-1	150 min	43.4783	3282024
fshr-1	150 min	31.8182	4232024
fshr-1	150 min	31.8182	4232024
fshr-1	150 min	40	4232024

## Sheet: Fig 4A -ibtEx35 (Pges-1) Rescue
genotype	time	percent paralyzed	experiment
N2	150 min	57.1429	2272024
N2	150 min	43.4783	2272024
N2	150 min	56.25	2272024
N2	150 min	71.4286	3262024
N2	150 min	61.9048	3262024
N2	150 min	60	3262024
N2	150 min	88.2353	4162024
N2	150 min	92.3077	4162024
N2	150 min	66.6667	4162024
IBE225	150 min	61.9048	2272024
IBE225	150 min	81.25	2272024
IBE225	150 min	66.6667	2272024
IBE225	150 min	64.2857	3262024
IBE225	150 min	76.1905	3262024
IBE225	150 min	38.8889	3262024
IBE225	150 min	66.6667	4162024
IBE225	150 min	68.75	4162024
IBE225	150 min	73.6842	4162024
fshr-1	150 min	12.5	2272024
fshr-1	150 min	19.0476	2272024
fshr-1	150 min	5.88235	2272024
fshr-1	150 min	35.7143	3262024
fshr-1	150 min	53.3333	3262024
fshr-1	150 min	36.3636	3262024
fshr-1	150 min	35.2941	4162024
fshr-1	150 min	23.8095	4162024
fshr-1	150 min	23.0769	4162024

## Sheet: Fig 5A - gsa-1;fshr-1
genotype	time	percent paralyzed	experiment
N2	60 min	42.1053	6102014
N2	60 min	42.1053	6102014
N2	60 min	31.25	6102014
gsa-1	60 min	57.1429	6102014
gsa-1	60 min	75	6102014
gsa-1	60 min	62.5	6102014
fshr-1	60 min	36.3636	6102014
fshr-1	60 min	11.7647	6102014
fshr-1	60 min	15.3846	6102014
gsa-1;fshr-1	60 min	72.7273	6102014
gsa-1;fshr-1	60 min	77.7778	6102014
gsa-1;fshr-1	60 min	80	6102014
N2	60 min	17.6471	6122014
N2	60 min	7.69231	6122014
N2	60 min	5.55556	6122014
gsa-1	60 min	57.1429	6122014
gsa-1	60 min	55	6122014
gsa-1	60 min	70.3704	6122014
fshr-1	60 min	0	6122014
fshr-1	60 min	5.55556	6122014
fshr-1	60 min	0	6122014
gsa-1;fshr-1	60 min	62.5	6122014
gsa-1;fshr-1	60 min	43.4783	6122014
gsa-1;fshr-1	60 min	66.6667	6122014
N2	60 min	11.1111	6172014
N2	60 min	37.5	6172014
N2	60 min	22.2222	6172014
gsa-1	60 min	56.25	6172014
gsa-1	60 min	28.5714	6172014
gsa-1	60 min	69.2308	6172014
fshr-1	60 min	22.2222	6172014
fshr-1	60 min	4.34783	6172014
fshr-1	60 min	0	6172014
gsa-1;fshr-1	60 min	68.4211	6172014
gsa-1;fshr-1	60 min	68.75	6172014
gsa-1;fshr-1	60 min	85.7143	6172014
N2	60 min	18.75	7012014
N2	60 min	43.75	7012014
N2	60 min	5.26316	7012014
gsa-1	60 min	77.2727	7012014
gsa-1	60 min	60	7012014
gsa-1	60 min	76.1905	7012014
fshr-1	60 min	0	7012014
fshr-1	60 min	9.09091	7012014
fshr-1	60 min	5	7012014
gsa-1;fshr-1	60 min	80.9524	7012014
gsa-1;fshr-1	60 min	56.25	7012014
gsa-1;fshr-1	60 min	81.25	7012014

## Sheet: Fig 5B - acy-1;fshr-1
genotype	time	percent paralyzed	experiment
N2	50 min	23.5294	AM 0220
N2	50 min	17.6471	AM 0220
N2	50 min	28	AM 0220
acy-1	50 min	37.5	AM 0220
acy-1	50 min	45.4545	AM 0220
acy-1	50 min	25	AM 0220
fshr-1	50 min	23.5294	AM 0220
fshr-1	50 min	33.3333	AM 0220
fshr-1	50 min	15	AM 0220
acy-1;fshr-1	50 min	63.6364	AM 0220
acy-1;fshr-1	50 min	65	AM 0220
acy-1;fshr-1	50 min	20.8333	AM 0220
N2	50 min	21.0526	AM 0322
N2	50 min	0	AM 0322
N2	50 min	5	AM 0322
acy-1	50 min	26.087	AM 0322
acy-1	50 min	42.8571	AM 0322
acy-1	50 min	63.1579	AM 0322
fshr-1	50 min	4.16667	AM 0322
fshr-1	50 min	9.52381	AM 0322
fshr-1	50 min	0	AM 0322
acy-1;fshr-1	50 min	47.619	AM 0322
acy-1;fshr-1	50 min	20	AM 0322
acy-1;fshr-1	50 min	28	AM 0322
N2	50 min	21.0526	AM 0328
N2	50 min	19.0476	AM 0328
N2	50 min	15.7895	AM 0328
acy-1	50 min	30.4348	AM 0328
acy-1	50 min	33.3333	AM 0328
acy-1	50 min	38.0952	AM 0328
fshr-1	50 min	5	AM 0328
fshr-1	50 min	0	AM 0328
fshr-1	50 min	9.52381	AM 0328
acy-1;fshr-1	50 min	38.8889	AM 0328
acy-1;fshr-1	50 min	33.3333	AM 0328
acy-1;fshr-1	50 min	50	AM 0328
N2	50 min	18.1818	AM 020614
N2	50 min	0	AM 020614
acy-1	50 min	17.6471	AM 020614
acy-1	50 min	50	AM 020614
acy-1	50 min	33.3333	AM 020614
fshr-1	50 min	0	AM 020614
fshr-1	50 min	5	AM 020614
fshr-1	50 min	5	AM 020614
acy-1;fshr-1	50 min	16.6667	AM 020614
acy-1;fshr-1	50 min	20	AM 020614
acy-1;fshr-1	50 min	17.6471	AM 020614
N2	50 min	0	SO 060514
N2	50 min	4.7619	SO 060514
N2	50 min	6.66667	SO 060514
acy-1	50 min	52.9412	SO 060514
acy-1	50 min	55.5556	SO 060514
acy-1	50 min	42.8571	SO 060514
fshr-1	50 min	0	SO 060514
fshr-1	50 min	0	SO 060514
fshr-1	50 min	15.3846	SO 060514
acy-1;fshr-1	50 min	40	SO 060514
acy-1;fshr-1	50 min	30	SO 060514
acy-1;fshr-1	50 min	40.9091	SO 060514
N2	50 min	11.7647	SO 061114
N2	50 min	12.5	SO 061114
N2	50 min	6.25	SO 061114
acy-1	50 min	42.8571	SO 061114
acy-1	50 min	14.2857	SO 061114
acy-1	50 min	35.7143	SO 061114
fshr-1	50 min	0	SO 061114
fshr-1	50 min	5	SO 061114
fshr-1	50 min	0	SO 061114
acy-1;fshr-1	50 min	33.3333	SO 061114
acy-1;fshr-1	50 min	18.1818	SO 061114
acy-1;fshr-1	50 min	50	SO 061114
N2	50 min	15.7895	SO 061314
N2	50 min	0	SO 061314
N2	50 min	7.69231	SO 061314
acy-1	50 min	52.9412	SO 061314
acy-1	50 min	60	SO 061314
acy-1	50 min	42.3077	SO 061314
fshr-1	50 min	0	SO 061314
fshr-1	50 min	0	SO 061314
fshr-1	50 min	0	SO 061314
acy-1;fshr-1	50 min	11.1111	SO 061314
acy-1;fshr-1	50 min	21.0526	SO 061314
acy-1;fshr-1	50 min	5	SO 061314
N2	50 min	15.3846	SO 082014
N2	50 min	8.33333	SO 082014
N2	50 min	14.2857	SO 082014
acy-1	50 min	80	SO 082014
acy-1	50 min	50	SO 082014
acy-1	50 min	66.6667	SO 082014
fshr-1	50 min	0	SO 082014
fshr-1	50 min	0	SO 082014
fshr-1	50 min	0	SO 082014
acy-1;fshr-1	50 min	36.8421	SO 082014
acy-1;fshr-1	50 min	42.3077	SO 082014
acy-1;fshr-1	50 min	47.8261	SO 082014
N2	50 min	0	SO 090314
N2	50 min	0	SO 090314
N2	50 min	0	SO 090314
acy-1	50 min	60.8696	SO 090314
acy-1	50 min	52.6316	SO 090314
acy-1	50 min	54.1667	SO 090314
fshr-1	50 min	0	SO 090314
fshr-1	50 min	0	SO 090314
fshr-1	50 min	0	SO 090314
acy-1;fshr-1	50 min	22.2222	SO 090314
acy-1;fshr-1	50 min	19.0476	SO 090314
acy-1;fshr-1	50 min	20.8333	SO 090314
N2	75min	47.0588	AM 0220
N2	75min	76.4706	AM 0220
N2	75min	44	AM 0220
acy-1	75min	62.5	AM 0220
acy-1	75min	59.0909	AM 0220
acy-1	75min	56.25	AM 0220
fshr-1	75min	47.0588	AM 0220
fshr-1	75min	60	AM 0220
fshr-1	75min	40	AM 0220
acy-1;fshr-1	75min	86.3636	AM 0220
acy-1;fshr-1	75min	90	AM 0220
acy-1;fshr-1	75min	62.5	AM 0220
N2	75min	63.1579	AM 0322
N2	75min	50	AM 0322
N2	75min	65	AM 0322
acy-1	75min	65.2174	AM 0322
acy-1	75min	76.1905	AM 0322
acy-1	75min	84.2105	AM 0322
fshr-1	75min	33.3333	AM 0322
fshr-1	75min	38.0952	AM 0322
fshr-1	75min	31.5789	AM 0322
acy-1;fshr-1	75min	76.1905	AM 0322
acy-1;fshr-1	75min	66.6667	AM 0322
acy-1;fshr-1	75min	60	AM 0322
N2	75min	42.1053	AM 0328
N2	75min	47.619	AM 0328
N2	75min	42.1053	AM 0328
acy-1	75min	60.8696	AM 0328
acy-1	75min	66.6667	AM 0328
acy-1	75min	66.6667	AM 0328
fshr-1	75min	20	AM 0328
fshr-1	75min	15.7895	AM 0328
fshr-1	75min	19.0476	AM 0328
acy-1;fshr-1	75min	66.6667	AM 0328
acy-1;fshr-1	75min	46.6667	AM 0328
acy-1;fshr-1	75min	66.6667	AM 0328
N2	75min	18.1818	AM 020614
N2	75min	0	AM 020614
acy-1	75min	17.6471	AM 020614
acy-1	75min	50	AM 020614
acy-1	75min	33.3333	AM 020614
fshr-1	75min	0	AM 020614
fshr-1	75min	5	AM 020614
fshr-1	75min	5	AM 020614
acy-1;fshr-1	75min	16.6667	AM 020614
acy-1;fshr-1	75min	20	AM 020614
acy-1;fshr-1	75min	17.6471	AM 020614
N2	75min	81.8182	SO 060514
N2	75min	47.619	SO 060514
N2	75min	66.6667	SO 060514
acy-1	75min	100	SO 060514
acy-1	75min	100	SO 060514
acy-1	75min	95.2381	SO 060514
fshr-1	75min	27.7778	SO 060514
fshr-1	75min	40	SO 060514
fshr-1	75min	23.0769	SO 060514
acy-1;fshr-1	75min	60	SO 060514
acy-1;fshr-1	75min	65	SO 060514
acy-1;fshr-1	75min	81.8182	SO 060514
N2	75min	35.2941	SO 061114
N2	75min	31.25	SO 061114
N2	75min	25	SO 061114
acy-1	75min	100	SO 061114
acy-1	75min	92.8571	SO 061114
acy-1	75min	100	SO 061114
fshr-1	75min	33.3333	SO 061114
fshr-1	75min	15	SO 061114
fshr-1	75min	11.7647	SO 061114
acy-1;fshr-1	75min	50	SO 061114
acy-1;fshr-1	75min	40.9091	SO 061114
acy-1;fshr-1	75min	72.2222	SO 061114
N2	75min	63.1579	SO 061314
N2	75min	42.8571	SO 061314
N2	75min	42.3077	SO 061314
acy-1	75min	100	SO 061314
acy-1	75min	100	SO 061314
acy-1	75min	88.4615	SO 061314
fshr-1	75min	19.0476	SO 061314
fshr-1	75min	16.6667	SO 061314
fshr-1	75min	0	SO 061314
acy-1;fshr-1	75min	55.5556	SO 061314
acy-1;fshr-1	75min	47.3684	SO 061314
acy-1;fshr-1	75min	35	SO 061314
N2	75min	73.0769	SO 082014
N2	75min	70.8333	SO 082014
N2	75min	92.8571	SO 082014
acy-1	75min	93.3333	SO 082014
acy-1	75min	100	SO 082014
acy-1	75min	93.3333	SO 082014
fshr-1	75min	8	SO 082014
fshr-1	75min	0	SO 082014
fshr-1	75min	12.5	SO 082014
acy-1;fshr-1	75min	57.8947	SO 082014
acy-1;fshr-1	75min	80.7692	SO 082014
acy-1;fshr-1	75min	65.2174	SO 082014
N2	75min	52.381	SO 090314
N2	75min	60.8696	SO 090314
N2	75min	39.1304	SO 090314
acy-1	75min	95.6522	SO 090314
acy-1	75min	100	SO 090314
acy-1	75min	100	SO 090314
fshr-1	75min	0	SO 090314
fshr-1	75min	27.7778	SO 090314
fshr-1	75min	14.2857	SO 090314
acy-1;fshr-1	75min	55.5556	SO 090314
acy-1;fshr-1	75min	61.9048	SO 090314
acy-1;fshr-1	75min	75	SO 090314

## Sheet: S5A Fig fdEx41 (Pfshr-1) Rescue
genotype	time	percent paralyzed	experiment
N2	100 min	81.25	9182011
N2	100 min	84.2105	9182011
N2	100 min	78.9474	9182011
WY335	100 min	73.6842	9182011
WY335	100 min	30	9182011
WY335	100 min	78.9474	9182011
fshr-1	100 min	15	9182011
fshr-1	100 min	11.1111	9182011
fshr-1	100 min	31.5789	9182011
N2	100 min	78.5714	7132011
N2	100 min	84.2105	7132011
N2	100 min	73.6842	7132011
WY335	100 min	75	7132011
WY335	100 min	75	7132011
WY335	100 min	80.9524	7132011
fshr-1	100 min	13.6364	7132011
fshr-1	100 min	20	7132011
fshr-1	100 min	31.5789	7132011
N2	100 min	46.6667	6082011
N2	100 min	46.6667	6082011
N2	100 min	21.4286	6082011
WY335	100 min	29.4118	6082011
WY335	100 min	36.8421	6082011
WY335	100 min	15.7895	6082011
fshr-1	100 min	38.8889	6082011
fshr-1	100 min	18.75	6082011
fshr-1	100 min	12.5	6082011

## Sheet: S5B Fig agIs35 (Pges-1) Rescue
genotype	time	percent paralyzed	experiment
N2	80 min	69.5652	11262013
N2	80 min	42.1053	11262013
N2	80 min	66.6667	11262013
N2	80 min	60	11262013
AU251	80 min	95	11262013
AU251	80 min	100	11262013
fshr-1	80 min	19.0476	11262013
fshr-1	80 min	8	11262013
fshr-1	80 min	16.6667	11262013
N2	80 min	30	12102013
N2	80 min	57.8947	12102013
N2	80 min	45	12102013
AU251	80 min	58.8235	12102013
AU251	80 min	76.4706	12102013
AU251	80 min	82.3529	12102013
fshr-1	80 min	0	12102013
fshr-1	80 min	0	12102013
fshr-1	80 min	4.16667	12102013
N2	80 min	77.7778	12172013
N2	80 min	90	12172013
N2	80 min	80.9524	12172013
AU251	80 min	100	12172013
AU251	80 min	91.6667	12172013
AU251	80 min	96.1538	12172013
fshr-1	80 min	13.6364	12172013
fshr-1	80 min	4.34783	12172013
fshr-1	80 min	9.52381	12172013

## Sheet: S5C Fig agEx52 (Pric-19) Rescue
genotype	time	percent paralyzed	experiment
N2	100 min	88.8889	6112012
N2	100 min	78.2609	6112012
N2	100 min	80.9524	6112012
AU209	100 min	85	6112012
AU209	100 min	94.7368	6112012
AU209	100 min	95	6112012
fshr-1	100 min	11.7647	6112012
fshr-1	100 min	20	6112012
N2	100 min	86.9565	11092012
N2	100 min	90.9091	11092012
N2	100 min	80	11092012
AU209	100 min	61.5385	11092012
AU209	100 min	76.9231	11092012
AU209	100 min	60	11092012
fshr-1	100 min	10.5263	11092012
fshr-1	100 min	61.9048	11092012
fshr-1	100 min	9.09091	11092012
N2	100 min	50	JCK01
N2	100 min	42.8571	JCK01
N2	100 min	100	JCK01
AU209	100 min	53.3333	JCK01
AU209	100 min	46.6667	JCK01
AU209	100 min	53.8462	JCK01
fshr-1	100 min	30.7692	JCK01
fshr-1	100 min	41.6667	JCK01
fshr-1	100 min	50	JCK01
N2	100 min	46.1538	JCK02
N2	100 min	41.6667	JCK02
N2	100 min	16.6667	JCK02
AU209	100 min	50	JCK02
AU209	100 min	44.4444	JCK02
AU209	100 min	68.4211	JCK02
fshr-1	100 min	11.1111	JCK02
fshr-1	100 min	10.5263	JCK02
fshr-1	100 min	18.75	JCK02

## Sheet: S7A Fig(kjrEx27) Punc-17Ach Res
genotype	time	percent paralyzed	experiment
N2	80 min	20	2172016
N2	80 min	26.6667	2172016
N2	80 min	68.4211	2172016
ACh Res	80 min	66.6667	2172016
ACh Res	80 min	37.5	2172016
ACh Res	80 min	64.2857	2172016
fshr-1	80 min	14.2857	2172016
fshr-1	80 min	15.7895	2172016
fshr-1	80 min	26.6667	2172016
N2	80 min	38.8889	3032016
N2	80 min	64.7059	3032016
N2	80 min	36.8421	3032016
ACh Res	80 min	83.3333	3032016
ACh Res	80 min	55	3032016
ACh Res	80 min	90	3032016
fshr-1	80 min	66.6667	3032016
fshr-1	80 min	45	3032016
fshr-1	80 min	42.1053	3032016
N2	80 min	61.9048	3132016
N2	80 min	60	3132016
N2	80 min	73.6842	3132016
ACh Res	80 min	93.3333	3132016
ACh Res	80 min	83.3333	3132016
ACh Res	80 min	100	3132016
fshr-1	80 min	31.25	3132016
fshr-1	80 min	28.5714	3132016
fshr-1	80 min	36.8421	3132016

## Sheet: S7CFig kjrEx15 Punc-30 GABAResc
genotype	time	percent paralyzed	experiment
N2	100 min	86.3636	6302014
N2	100 min	73.913	6302014
N2	100 min	100	6302014
GABA Res	100 min	55.5556	6302014
GABA Res	100 min	73.6842	6302014
GABA Res	100 min	80	6302014
fshr-1	100 min	30.4348	6302014
fshr-1	100 min	28	6302014
fshr-1	100 min	43.75	6302014
N2	100 min	87.5	6062014
N2	100 min	77.7778	6062014
N2	100 min	58.8235	6062014
GABA Res	100 min	71.4286	6062014
GABA Res	100 min	50	6062014
GABA Res	100 min	38.8889	6062014
fshr-1	100 min	32	6062014
fshr-1	100 min	21.7391	6062014
fshr-1	100 min	27.7778	6062014
N2	100 min	50	5272014
N2	100 min	80	5272014
N2	100 min	93.75	5272014
GABA Res	100 min	40	5272014
GABA Res	100 min	42.1053	5272014
GABA Res	100 min	15.7895	5272014
fshr-1	100 min	20	5272014
fshr-1	100 min	29.1667	5272014
fshr-1	100 min	65	5272014
N2	100 min	77.7778	6162014
N2	100 min	45	6162014
N2	100 min	30	6162014
GABA Res	100 min	60	6162014
GABA Res	100 min	53.3333	6162014
GABA Res	100 min	31.25	6162014
fshr-1	100 min	22.7273	6162014
fshr-1	100 min	18.1818	6162014
fshr-1	100 min	12	6162014
N2	100 min	90.4762	6242014
N2	100 min	100	6242014
N2	100 min	95	6242014
GABA Res	100 min	90	6242014
GABA Res	100 min	100	6242014
GABA Res	100 min	85	6242014
fshr-1	100 min	31.8182	6242014
fshr-1	100 min	45.4545	6242014
fshr-1		33.3333	6242014
N2		86.6667	6242015
N2		90	6242015
N2		66.6667	6242015
GABA Res		82.3529	6242015
GABA Res		71.4286	6242015
GABA Res		66.6667	6242015
fshr-1		22.2222	6242015
fshr-1		22.2222	6242015
fshr-1		9.09091	6242015
