# Supplementary material for: Cell non-autonomous signaling through the conserved C. elegans glycoprotein hormone receptor FSHR-1 regulates cholinergic neurotransmission
Source: PLoS Genet. 2024 Nov 19;20(11):e1011461. doi: 10.1371/journal.pgen.1011461 (PMC11614273; doi:10.1371/journal.pgen.1011461)
Supplement: S2 Data — (XLSX) [file pgen.1011461.s011.xlsx]

## Sheet: Fig 1A(Pfshr-1) Rescue_04232024
	Time	Fshr-1	Fshr-1	ER	ER	Fshr-1	ER	N2	N2	N2
	0	0	0	0	0	0	0	0	0	0
	50	0	0	0	5.26316	0	4.54545	0	0	0
	75	0	0	11.7647	15.7895	0	13.6364	0	9.52381	0
	100	0	4.54545	23.5294	36.8421	0	31.8182	8	33.3333	11.5385
	125	24	22.7273	70.5882	52.6316	0	40.9091	48	90.4762	53.8462
	150	40	31.8182	88.2353	89.4737	31.8182	77.2727	96	100	92.3077
	175	48	54.5455	94.1176	100	18.1818	100	84	100	96.1538
			Average					Stdev
	time	Wild type	fshr-1	Pfshr-1 Rescue		Time	Wild type	fshr-1	Pfshr-1
	0	0	0	0		0	0	0	0
	50	0	0	3.26954		50	0	0	1.64785
	75	3.1746	0	13.7302		75	3.1746	0	1.1628
	100	17.6239	1.51515	30.7299		100	7.92084	1.51515	3.88138
	125	64.1074	15.5758	54.7096		125	13.2919	7.79654	8.6304
	150	96.1026	34.5455	84.9939		150	2.22117	2.72727	3.8771
	175	93.3846	40.2424	98.0392		175	4.82188	11.191	1.96078

## Sheet: Fig 4A (Pges-1) Rescue_04162024
Time	Plate 1	Plate 2	Plate 3	Plate 4	Plate 5	Plate 6	Plate 7	Plate 8	Plate 9
0	0	0	0	0	0	0	0	0	0
50	0	0	0	0	0	0	0	0	0
75	12.5	0	0	0	0	0	0	0	0
100	37.5	21.0526	41.1765	23.0769	33.3333	0	0	7.69231	23.5294
125	56.25	47.3684	88.2353	76.9231	46.6667	23.5294	14.2857	7.69231	47.0588
150	68.75	73.6842	88.2353	92.3077	66.6667	35.2941	23.8095	23.0769	76.4706
175	93.75	89.4737	100	100	93.3333	58.8235	61.9048	38.4615	94.1176
Average
Time	IR	N2	Fshr-1
0	0	0	0
50	0	0	0
75	4.16667	0	0
100	27.3607	32.5289	2.5641
125	50.2257	70.6083	15.1691
150	72.9683	82.4032	27.3935
175	92.4471	97.7778	53.0633
Standard Dev
Time	IR	N2	FSHR
0	0	0	0
50	0	0	0
75	7.21688	0	0
100	8.8678	9.07655	4.44116
125	5.21945	21.4917	7.95543
150	3.90977	13.7795	6.85192
175	2.58162	3.849	12.739
SEM
0	0	0	0
50	0	0	0
75	4.16667	0	0
100	5.11983	5.24035	2.5641
125	3.01345	12.4083	4.59307
150	2.25731	7.95561	3.95596
175	1.4905	2.22222	7.35485

## Sheet: Fig 5A gsa-1;fshr-1_07012014
individual plates
time	n2	n2	fshr1	gsa	n2	gsa	gsafshr1	gsafshr1	gsafshr1	fshr1	fshr1	gsa
0	0	0	0	0	0	0	0	0	0	0	0	0
20	0	0	0	0	0	0	0	0	0	0	0	0
40	0	0	0	27.2727	0	10	28.5714	31.25	25	0	0	23.8095
60	18.75	43.75	0	77.2727	5.26316	60	80.9524	56.25	81.25	9.09091	5	76.1905
80	81.25	93.75	22.2222	100	31.5789	90	95.2381	81.25	100	18.1818	10	100
100	81.25	100	38.8889	100	94.7368	100	100	100	100	36.3636	30	100
120	100	100	88.8889	100	100	100	100	100	100	86.3636	75	100
average plates
time	WT	fshr-1	gsa-1(gf)	gsa-1(gf);fshr-1
0	0	0	0	0
20	0	0	0	0
40	0	0	20.3608	28.2738
60	22.5877	4.69697	71.1544	72.8175
80	68.8596	16.8013	96.6667	92.1627
100	91.9956	35.0842	100	100
120	100	83.4175	100	100
time	n2 : StD	fshr1 : StD	gsa : StD	gsafshr1 : StD
0	0	0	0	0
20	0	0	0	0
40	0	0	9.13823	3.13561
60	19.5283	4.55302	9.67514	14.3486
80	32.8854	6.22695	5.7735	9.74598
100	9.6709	4.58049	0	0
120	0	7.39831	0	0
time	n2 : SEM	fshr1 : SEM	gsa : SEM	gsafshr1 : SEM
0	0	0	0	0
20	0	0	0	0
40	0	0	5.27612	1.8104
60	11.275	2.62877	5.58611	8.28442
80	18.987	3.59524	3.33343	5.62701
100	5.58366	2.64462	0	0
120	0	4.27154	0	0

## Sheet: Fig 5B acy-1;fshr-1_06052014
	N2	N2	N2	Acy1	Acy1	Acy1	Fshr1	Fshr1	Fshr1	Acy1Fshr1	Acy1Fshr1	Acy1Fshr1
0	0	0	0	0	0	0	0	0	0	0	0	0
25	0	0	0	0	0	0	0	0	0	0	0	0
50	0	4.7619	6.66667	52.9412	55.5556	42.8571	0	0	15.3846	40	30	40.9091
75	81.8182	47.619	66.6667	100	100	95.2381	27.7778	40	23.0769	60	65	81.8182
100	95.4545	90.4762	93.3333	100	100	100	50	60	61.5385	80	95	100
125	100	95.2381	100	100	100	100	66.6667	80	100	86.6667	100	100
Avg	WT	acy-1(gf)	fshr-1	acy-1;fshr-1
0	0	0	0	0
25	0	0	0	0
50	3.80952	50.4513	5.12821	36.9697
75	65.368	98.4127	30.2849	68.9394
100	93.088	100	57.1795	91.6667
125	98.4127	100	82.2222	95.5556
SEM	N2	acy-1(gf)	fshr-1	acy-1;fshr-1
0	0	0	0	0
25	0	0	0	0
50	1.98254	3.87135	5.12821	3.49472
75	9.89377	1.5873	5.04354	6.59918
100	1.44235	0	3.61711	6.00925
125	1.5873	0	9.68644	4.44444

## Sheet: S5AFig fdEx41(Pfshr-1)_07112013
	WY335	WY335	N2	N2	fshr-1	fshr-1	fshr-1	WY335	N2
0	0	0	0	0	0	0	0	0	0
40	0	0	0	0	0	0	0	4.7619	0
55	0	0	7.14286	0	0	10	0	4.7619	0
70	5	10	14.2857	10.5263	4.54545	5	5.26316	14.2857	5.26316
85	55	40	71.4286	73.6842	9.09091	15	15.7895	33.3333	47.3684
100	75	75	78.5714	84.2105	13.6364	20	31.5789	80.9524	73.6842
115	85	95	92.8571	89.4737	45.4545	35	52.6316	95.2381	84.2105
130	90	100	92.8571	94.7368	54.5455	60	68.4211	80.9524	100
145	100	100	92.8571	100	59.0909	65	52.6316	100	100
		WT	fshr-1	Pfshr-1 Rescue		SEM WY335	SEM N2	SEM fshr-1
0		0	0	0		0	0	0
40		0	0	1.5873		1.5873	0	0
55		2.38095	3.33333	1.5873		1.5873	2.38095	3.33333
70		10.0251	4.9362	9.7619		2.6832	2.61662	0.209624
85		64.1604	13.2935	42.7778		6.40698	8.4212	2.1136
100		78.8221	21.7384	76.9841		1.98413	3.04127	5.25201
115		88.8471	44.362	91.746		3.37372	2.51565	5.11903
130		95.8647	60.9888	90.3175		5.50086	2.13768	4.03594
145		97.619	58.9075	100		0	2.38095	3.57163

## Sheet: S5BFig -agIs35(Pges-1)_12102013
Percentage Worms Paralyzed=#Worms Paralyzed/Total Worms Assayed
time	n2	au251	n2	fshr1	fshr1	fshr1	au251	n2	au251
0	0	0	0	0	0	0	0	0	0
40	0	0	0	0	0	0	5.88235	0	0
60	5	17.6471	5.26316	0	0	0	5.88235	5	17.6471
80	30	58.8235	57.8947	0	0	4.16667	76.4706	45	82.3529
100	70	88.2353	94.7368	15	16	8.33333	94.1176	85	94.1176
120	95	94.1176	100	50	48	37.5	100	90	100
140	95	100	100	80	64	62.5	100	100	100
Average Percentage Paralyzed
time	WT	Intestine Rescue	fshr-1
0	0	0	0
40	0	1.96078	0
60	5.08772	13.7255	0
80	44.2982	72.549	1.38889
100	83.2456	92.1569	13.1111
120	95	98.0392	45.1667
140	98.3333	100	68.8333
time	n2 : StD	au251 : StD	fshr1 : StD
0	0	0	0
40	0	3.39618	0
60	0.151934	6.79236	0
80	13.9606	12.2451	2.40563
100	12.4614	3.39618	4.16778
120	5	3.39618	6.71441
140	2.88675	0	9.69966
time	n2 : SEM	au251 : SEM	fshr1 : SEM
0	0	0	0
40	0	1.96084	0
60	0.0877219	3.92168	0
80	8.06039	7.06992	1.38893
100	7.1948	1.96084	2.40634
120	2.88684	1.96084	3.87668
140	1.66672	0	5.60026

## Sheet: S5CFig  Pric-19_06112012
	N2	AU209	N2	AU209	fshr-1	N2	AU209	fshr-1
0	0	0	0	0	0	0	0	0
40	0	10	0	0	0	0	0	0
55	5.55556	10	0	0	0	0	10	0
70	16.6667	30	17.3913	26.3158	0	9.52381	20	0
85	88.8889	65	65.2174	73.6842	0	47.619	55	0
100	88.8889	85	78.2609	94.7368	11.7647	80.9524	95	20
115	94.4444	100	100	94.7368	35.2941	95.2381	100	33.3333
130	94.4444	100	100	100	47.0588	95.2381	100	40
	WT	Panneuronal Rescue	fshr-1			SEM N2	SEM AU209
0	0	0	0			0	0
40	0	3.33333	0			0	3.33333
55	1.85185	6.66667	0			1.85185	3.33333
70	14.5273	25.4386	0			2.51046	2.91988
85	67.2418	64.5614	0			11.9565	5.39812
100	82.7007	91.5789	15.8824			3.19015	3.29035
115	96.5608	98.2456	34.3137			1.73477	1.75439
130	96.5608	100	43.5294			1.73477	0

## Sheet: S7AFig kjrEx27Punc17AchRes31316
	Plate
Time	fshr-1	fshr-1	Punc-17::fshr-1fshr-1N2	fshr-1	N2	Punc-17::fshr-1	N2	Punc-17::fshr-1	N2
0	0	0	0	0	0	0	0	0	0
20	0	0	0	0	0	0	0	0	0
40	0	0	13.3333	0	4.7619	11.1111	0	25	5.26316
60	12.5	9.52381	66.6667	21.0526	23.8095	72.2222	46.6667	75	36.8421
80	31.25	28.5714	93.3333	36.8421	61.9048	83.3333	60	100	73.6842
100	50	52.381	100	57.8947	80.9524	94.4444	93.3333	100	100
120	62.5	66.6667	100	63.1579	100	100	100	100	100
140
180
220
AVRG					Sem
Time	Strain				Time	Strain
	WT	fshr-1	ACh neuron rescue			N2	fshr-1	Punc-17::fshr-1
0	0	0	0		0	0	0	0
20	0	0	0		20	0	0	0
40	3.34169	0	16.4815		40	1.6771	0	4.3073
60	35.7728	14.3588	71.2963		60	6.61992	3.45542	2.44977
80	65.1963	32.2212	92.2222		80	4.27942	2.43642	4.84322
100	91.4286	53.4252	98.1481		100	5.58044	2.33806	1.85185
120	100	64.1082	100		120	0	1.29326	0
140					140
180					180
220					220

## Sheet: S7CFigkjrEx15Punc30GABARes63014
Time	N2	punc-30	fshr-1	N2	fshr-1	fshr-1	punc-30	punc-30	N2
40	4.54545	0	0	4.34783	0	0	0	6.66667	23.0769
60	27.2727	38.8889	8.69565	34.7826	0	6.25	21.0526	53.3333	53.8462
80	59.0909	50	21.7391	60.8696	28	12.5	52.6316	60	76.9231
100	86.3636	55.5556	30.4348	73.913	28	43.75	73.6842	80	100
120	95.4545	100	39.1304	91.3043	40	43.75	73.6842	80	100
140	100	100	43.4783	100	44	43.75	89.4737	86.6667	100
Time	WT	fshr-1	GABA Rescue				Time	Std N2	Std fshr-1	Std punc-30
0	0	0	0					0	0	0
40	10.6567	0	2.22222				40	6.21036	0	2.22222
60	38.6338	4.98188	37.7583				60	7.90908	2.58906	9.33577
80	65.6279	20.7464	54.2105				80	5.67091	4.50191	2.99276
100	86.7589	34.0616	69.7466				100	7.53325	4.89493	7.32601
120	95.5863	40.9601	84.5614				120	2.51108	1.41733	7.93169
140	100	43.7428	92.0468				140	0	0.150657	4.05833
