# Supplementary material for: Cell non-autonomous signaling through the conserved C. elegans glycoprotein hormone receptor FSHR-1 regulates cholinergic neurotransmission
Source: PLoS Genet. 2024 Nov 19;20(11):e1011461. doi: 10.1371/journal.pgen.1011461 (PMC11614273; doi:10.1371/journal.pgen.1011461)
Supplement: S3 Data — (XLSX) [file pgen.1011461.s012.xlsx]

## Sheet: Genetic Mutant Swimming Data
Swimming Assay Data - Genetic Mutant Experiments (Fig 1B, Fig 3A-C, Fig 5A-C, Fig 6A-D, Fig 7D-F)
For each figure, means body bends/minute from experiments testing 30 worms per genotype are shown. n = 3-6 replicates per experiment.
Fig 1B	Pfshr-1 OE, Rescue					Fig 3A	Intestinal OE, Rescue					Fig 5A	gsa-1(gf);fshr-1				Fig 6A	gpla-1gplb-1				Fig 7D	Intestinal FSHR-1 OE; gpla-1
	Exp1	Exp2	Exp3	Exp4			Exp1	Exp2	Exp3	Exp4			Exp1	Exp2	Exp3			Exp1	Exp2	Exp3			Exp1	Exp2	Exp3	Exp 4	Exp5	Exp6
N2	198.9	193.2	202.9	189.1		N2	194.5	197.1	198.8	202.5		N2	200.3	195	198.3		N2	196.9	201.3	200.7		N2	195.3	196.3	200.3	200.6	195.2	193.2
fshr-1	173.1	171.5	175.7	166.7		fshr-1	171.5	170.6	175.9	177.9		fshr-1	170.1	173.3	170.9		gpla-1	178.5	181.7	182.9		gpla-1	188.2	184.9	190	186.8	186.6	169.4
Endog Res	196.7	195.5	186.9	199.4		Int Res	193.8	194	191.2	193		gsa-1	252.3	257.1	252.9		gplb-1	183.8	179.5	184.2		Int OE	205.5	213.4	220.9	209.5	208	201.1
Endog OE	207.9	204.7	211.2	210.1		Int OE	201.9	212.1	205	218.3		gsa-1, fshr-1	243.9	249.7	246.1		gpla-1, gplb-1	178.1	182.7	179.7		Int OE, gpla-1	184.3	188.4	195.5	190.2	189	183.3
						Fig 3B	Glial OE, Rescue					Fig 5B	acy-1(gf);fshr-1				Fig 6B	gpla-1fshr-1				Fig 7E	Intestinal FSHR-1 OE; gplb-1
							Exp1	Exp2	Exp3	Exp4			Exp1	Exp2	Exp3			Exp1	Exp2	Exp3			Exp1	Exp2	Exp3	Exp4	Exp5	Exp6
						N2	196.7	196.1	199.5	187.3		N2	196.6	198.3	204.1		N2	200.7	200.6	199.8		N2	199.8	205.5	198.1	204.1	196.6	204.1
						fshr-1	174.6	173.3	173.6	172.7		fshr-1	169.9	176.9	173.1		fshr-1	167.3	176.4	160.6		gplb-1	184.7	187.3	192	177.9	184.7	177.9
						Glial Res	197.4	194.5	194.5	190.9		acy-1	257.5	240.7	254.3		gpla-1	185.7	184.3	175.5		Int OE	210.3	230.7	212.5	209	210.1	209
						Glial OE	206.2	212.6	212.6	208.7		acy-1, fshr-1	246.2	250.2	244		gpla-1, fshr-1	173.6	174.6	172.5		Int OE, gplb-1	193.9	181.7	184.7	175.7	176.9	175.7
						Fig 3C	Neuronal Rescue Prab-3					Fig 5C	sphk-1;fshr-1				Fig 6C	gplb-1fshr-1				Fig 7F	Intestinal FSHR-1 OE; gpla-1gplb-1
							Exp1	Exp2	Exp3				Exp1	Exp2	Exp3			Exp1	Exp2	Exp3			Exp1	Exp2	Exp3	Exp4	Exp5	Exp6
												N2	222.1	202.3	201.7
						N2	199	198.9	196.4								N2	198	203.3	196.4		N2	198.1	199.8	205.5	196.067	200.4	190.733
												fshr-1	158.7	163.6	157.9
						fshr-1	172.3	173.9	174.7								fshr-1	172.5	178.7	164.9		gpla-1, gplb-1	189.6	187	191.5	174.933	170.667	168.533
												acy-1	135.1	132.1	137.7
						Endog Res	193.1	196.6	199								gplb-1	178.1	185.6	177.4		Int OE	212.5	210.3	230.7	231.667	228.333	221.067
												sphk-1, fshr-1	144.5	147.8	148.5
						Neuro Res	187.9	180.5	184								gplb-1, fshr-1	179	177.1	163.3		Int OE, gpla-1, gplb-1	184	186.7	188.5	172	168.6	167.733
						Fig 3C	Neuronal OE, Rescue Prgef-1										Fig 6D	gpla-1gplb-1fshr-1
							Exp1	Exp2	Exp3									Exp1	Exp2	Exp3
						N2	199.5	195.4	190.9								N2	198.7	199.1	201
						fshr-1	170.6	171.5	176.9								fshr-1	170.3	174.2	178.2
						Neuro Res	190.5	193.5	184.9								gpla-1, gplb-1	174.3	184.9	184
						Neuro OE	207.4	209.1	211.3								gpla-1, gplb-1, fshr-1	171.9	173.6	181.2
