# Supplementary material for: Cell non-autonomous signaling through the conserved C. elegans glycoprotein hormone receptor FSHR-1 regulates cholinergic neurotransmission
Source: PLoS Genet. 2024 Nov 19;20(11):e1011461. doi: 10.1371/journal.pgen.1011461 (PMC11614273; doi:10.1371/journal.pgen.1011461)
Supplement: S4 Data — (XLSX) [file pgen.1011461.s013.xlsx]

## Sheet: Fig.1C
Fig.1C Body bending amplitude (mm)
Each data point represents one independent experiment - a population average of 20 animals
wild type	fshr-1(ok778) 6X outcross	Pfshr1::fshr-1 rescue
0.077	0.053	0.065
0.073	0.054	0.061
0.077	0.048	0.068
0.066	0.044
0.071	0.049
0.063	0.047
0.08	0.054
0.073	0.045
	0.053
	0.058

## Sheet: Fig. 3D
Fig.3D Body bending amplitude (mm)
Each data point represents one independent experiment - a population average of 20 animals
wild type	fshr-1(ok778) 6X outcross	Pfshr-1 rescue	Pges-1 rescue	Pmir-228 rescue	Prab-3 rescue	Prgef-1 rescue
0.077	0.053	0.065	0.066	0.065	0.058	0.049
0.073	0.054	0.061	0.083	0.071	0.045	0.057
0.077	0.048	0.068	0.065	0.064	0.06	0.057
0.066	0.044				0.051	0.055
0.071	0.049
0.063	0.047
0.08	0.054
0.073	0.045
	0.053
	0.058

## Sheet: Fig. 6E
Fig.6E Body bending amplitude (mm)
Each data point represents one independent experiment - a population average of 20 animals
wild type	fshr-1(ok778) 6X outcross	flr2ibt1	betaibt4	flr2ibt1_betaibt4	flr2ibt1_fshr1ok778	T23B12.8ibt4_fshr1ok778	flr-2ibt1_T23B12.8ibt4_fshr1ok778
0.077	0.053	0.059	0.055	0.059	0.049	0.057	0.047
0.073	0.054	0.069	0.063	0.062	0.047	0.039	0.041
0.077	0.048	0.056	0.054	0.059	0.042	0.037	0.036
0.066	0.044	0.046	0.051	0.06	0.047	0.047	0.04
0.071	0.049	0.057
0.063	0.047
0.08	0.054
0.073	0.045
	0.053
	0.058

## Sheet: S1 Fig.
Figure S1. Single worm tracking
Each data point represents individual animal analyzed over 5 minutes of worm tracking
Head bending (degrees)				Speed (microns/second)				Foraging speed (degrees/second)
wild type	fshr-1(ok778)			wild type	fshr-1(ok778)			wild type	fshr-1(ok778)
22.3125	24.2163			176.815	78.2567			95.5353	68.639
21.8066	21.4022			162.22	90.2542			88.2139	79.6409
25.0602	20.8879			153.037	160.254			99.7842	100.004
18.6744	19.1165			199.533	118.34			101.654	76.7641
22.077	19.5304			179.47	117.822			97.8636	89.4791
24.7907	18.8552			181.674	115.712			96.0522	113.305
21.9947	24.0873			128.991	88.1394			97.4607	88.1207
20.3477	18.8849			135.173	122.597			93.6747	94.2458
26.2473	20.2255			51.1279	96.6177			102.629	76.2293
29.5077	21.7115			91.5894	123.805			97.5606	86.6075
20.5591	17.6957			151.845	126.081			94.8657	99.0719
21.5687	20.6432			97.251	108.786			95.881	96.7094
22.5923	19.5747			148.384	142.646			93.0746	97.7079
21.4212	18.8959			139.526	145.793			101.889	82.7591
	19.6322				157.097				90.2311
