# Supplementary material for: Cell non-autonomous signaling through the conserved C. elegans glycoprotein hormone receptor FSHR-1 regulates cholinergic neurotransmission
Source: PLoS Genet. 2024 Nov 19;20(11):e1011461. doi: 10.1371/journal.pgen.1011461 (PMC11614273; doi:10.1371/journal.pgen.1011461)
Supplement: S5 Data — (XLSX) [file pgen.1011461.s014.xlsx]

## Sheet: 4C-Pges1fshr1nuIs152Rescue(IBE)
Date	Strain	Intensity	Density per 10 um
1302023	nuIs152	16737.5	3.77
1302023	nuIs152	28727.6	2.28
1302023	nuIs152	17613.8	3.3
2032023	nuIs152	38172.7	2.25
2032023	nuIs152	48958	1.46
2062023	nuIs152	19301	2.5
2062023	nuIs152	13631.2	4.13
2062023	nuIs152	31980.1	2.32
2062023	nuIs152	15157	2.99
2132023	nuIs152	15937.1	3.59
2132023	nuIs152	26449.5	2.72
2172023	nuIs152	20465	3.68
2172023	nuIs152	18842.4	2.82
2202023	nuIs152	18240.7	4.19
2202023	nuIs152	17194.6	4.28
2202023	nuIs152	13595.5	5.02
2222023	nuIs152	16595.9	2.14
2222023	nuIs152	11713.1	3.92
3132023	nuIs152	17074.9	3.77
3132023	nuIs152	10028.2	2.97
3132023	nuIs152	11745.5	3.44
3132023	nuIs152	22469.2	3.11
1302023	nuIs152fshr1	60220.9	2.83
1302023	nuIs152fshr1	41926	2.65
1302023	nuIs152fshr1	55307.1	2.85
2032023	nuIs152fshr1	53822.4	2.78
2032023	nuIs152fshr1	52184.4	3.08
2032023	nuIs152fshr1	54491.8	3.06
2032023	nuIs152fshr1	49745.7	2.68
2032023	nuIs152fshr1	49145.2	2.68
2032023	nuIs152fshr1	56321.9	5.2
2132023	nuIs152fshr1	15613.5	4.85
2132023	nuIs152fshr1	22974.5	3.47
2132023	nuIs152fshr1	29845.7	3.69
2172023	nuIs152fshr1	17112.5	5.2
2172023	nuIs152fshr1	21120.2	4.8
2172023	nuIs152fshr1	29396.5	3.47
2202023	nuIs152fshr1	26730.1	3.72
2202023	nuIs152fshr1	13393.5	4.61
2202023	nuIs152fshr1	11999.2	3.97
2222023	nuIs152fshr1	17162.5	4.19
2222023	nuIs152fshr1	49178.3	3.76
2222023	nuIs152fshr1	36480.2	3.95
2222023	nuIs152fshr1	22505.2	4.42
3132023	nuIs152fshr1	28959.5	4.06
3132023	nuIs152fshr1	26005.6	3.42
3132023	nuIs152fshr1	22566.6	3.63
1302023	IntestResc	27112.2	2.62
1302023	IntestResc	40201.9	2.77
2032023	IntestResc	23552.1	4.62
2032023	IntestResc	59322	2.58
2032023	IntestResc	59388.9	2.31
2032023	IntestResc	38495.7	2.38
2062023	IntestResc	24320.9	3.54
2062023	IntestResc	30692.1	2.63
2132023	IntestResc	18693.2	2.45
2132023	IntestResc	17526.9	3.6
2132023	IntestResc	28613.8	3.6
2132023	IntestResc	40454.4	3.33
2132023	IntestResc	28585.5	3.24
2172023	IntestResc	25935.8	3.09
2172023	IntestResc	28928.5	3.05
2172023	IntestResc	17691.8	3.46
2172023	IntestResc	20731.2	4.97
2172023	IntestResc	37692.3	3.64
2202023	IntestResc	28729.6	3.97
2202023	IntestResc	18900.9	4.26
2202023	IntestResc	21590.4	3.74
2222023	IntestResc	23604.8	3.74
2222023	IntestResc	24380.2	3.33
2222023	IntestResc	32505.6	3.18
2222023	IntestResc	14520.1	4.31
2222023	IntestResc	29181.7	4.52
2222023	IntestResc	19231.3	3.22
3132023	IntestResc	13971.5	3.38
3132023	IntestResc	21330.3	3.67
3132023	IntestResc	21478.6	5.08

## Sheet: S6A-Pmir228fshr1nuIs152Rescue
Date	Strain	Intensity	Density per 10 um
3212023	nuIs152	14776.3	4.47
3212023	nuIs152	13820.1	3.9
3212023	nuIs152	17716.7	3.14
3282023	nuIs152	24708.7	3.26
3282023	nuIs152	24474.4	2.66
3282023	nuIs152	12771.8	3.01
3282023	nuIs152	22214.3	3.65
3282023	nuIs152	17080.6	4.21
3282023	nuIs152	14739.2	3.59
4072023	nuIs152	17051.4	3.8
4072023	nuIs152	14255.8	5.77
4072023	nuIs152	13325.9	3.69
4112023	nuIs152	10496	3.58
4112023	nuIs152	14974	3.34
4112023	nuIs152	24380.7	1.56
4112023	nuIs152	13747.3	3.61
4172023	nuIs152	12307.7	3.75
4172023	nuIs152	21134.3	4.51
4172023	nuIs152	17652.3	3.5
4242023	nuIs152	17634.3	4.4
4242023	nuIs152	11572.2	2.84
3212023	nuIs152fshr1	26895.6	3.24
3212023	nuIs152fshr1	29744.7	4.5
3212023	nuIs152fshr1	31491.5	3.69
3282023	nuIs152fshr1	36784.6	3.67
3282023	nuIs152fshr1	25427.2	4.05
3282023	nuIs152fshr1	11145.8	4.03
3282023	nuIs152fshr1	31641.3	4.25
3282023	nuIs152fshr1	35143.3	3.73
3282023	nuIs152fshr1	19059.2	4.74
4072023	nuIs152fshr1	52519.1	2.69
4072023	nuIs152fshr1	42335.7	2.77
4072023	nuIs152fshr1	28540.5	4.06
4072023	nuIs152fshr1	29398.7	2.91
4072023	nuIs152fshr1	25479.7	4.91
4112023	nuIs152fshr1	34569.8	3.05
4112023	nuIs152fshr1	16830.6	3.2
4112023	nuIs152fshr1	13647.7	3.46
4112023	nuIs152fshr1	14729.2	3.83
4112023	nuIs152fshr1	10834.6	4.33
4112023	nuIs152fshr1	17900.4	4.23
4112023	nuIs152fshr1	25105.1	3.93
4112023	nuIs152fshr1	30821.8	2.19
4112023	nuIs152fshr1	18336	3.63
4112023	nuIs152fshr1	24649.6	3.04
4112023	nuIs152fshr1	43076.2	3.25
4112023	nuIs152fshr1	36618.6	2.54
4172023	nuIs152fshr1	26909.8	3.66
4172023	nuIs152fshr1	18187.7	4.83
4172023	nuIs152fshr1	17854.2	4.45
4172023	nuIs152fshr1	19566.1	3.51
4172023	nuIs152fshr1	17474.8	4.89
4172023	nuIs152fshr1	21562.1	3.44
4242023	nuIs152fshr1	26268.2	3.99
4242023	nuIs152fshr1	18223.6	3.92
4242023	nuIs152fshr1	26342	3.89
4242023	nuIs152fshr1	16769.7	4.71
3212023	GlialResc	53044.6	2.82
3212023	GlialResc	41863.7	2.67
3212023	GlialResc	54849.9	2.65
3212023	GlialResc	26658.7	3.5
3212023	GlialResc	30003.5	4.14
3282023	GlialResc	13349.2	3.46
4072023	GlialResc	16489.4	4.48
4072023	GlialResc	15695.4	4.88
4072023	GlialResc	38493.9	3.92
4072023	GlialResc	29663.4	3.93
4072023	GlialResc	13336.1	4.39
4112023	GlialResc	17071.6	4.02
4112023	GlialResc	11761.7	4.28
4112023	GlialResc	20939.1	3.2
4112023	GlialResc	31287.5	4.51
4112023	GlialResc	22826.4	3.83
4112023	GlialResc	20105.5	2.55
4112023	GlialResc	21783	4.09
4172023	GlialResc	17945.2	2.35
4172023	GlialResc	31373.6	3.78
4172023	GlialResc	41837.3	3.19
4172023	GlialResc	29134.9	2.6
4172023	GlialResc	23179	4.01
4232023	GlialResc	44018.9	2.78
4232023	GlialResc	20903.4	3.47
4232023	GlialResc	31090.8	3.47
4232023	GlialResc	23290.8	4.6
4232023	GlialResc	20921.7	3.63

## Sheet: S6B-Prab3fshr1nuIs152Rescue
Date	Strain	Intensity	Density per 10 um
11292023NuIs152_001.tif	nuIs152	15769.9	3.83
11292023NuIs152_002.tif	nuIs152	12133.4	3.41
11292023NuIs152_003.tif	nuIs152	20816.2	2.66
11292023NuIs152_004.tif	nuIs152	21207.1	4.22
11292023NuIs152_005.tif	nuIs152	24006.7	2.68
11292023NuIs152_006.tif	nuIs152	11732.3	3.27
11292023NuIs152_007.tif	nuIs152	21087.7	3.18
11292023NuIs152_008.tif	nuIs152	17773.5	3.42
12052023NuIs152_001.tif	nuIs152	15023	4.29
12052023NuIs152_002.tif	nuIs152	19768	3.98
12052023NuIs152_003.tif	nuIs152	42218.6	2.49
12052023NuIs152_004.tif	nuIs152	56071.7	2.88
12052023NuIs152_005.tif	nuIs152	20654.3	4.74
12052023NuIs152_006.tif	nuIs152	17626.4	4.22
12112023NuIs152_001.tif	nuIs152	45249.5	2.38
12112023NuIs152_002.tif	nuIs152	31913.4	2.96
12112023NuIs152_003.tif	nuIs152	47630.7	2.63
12112023NuIs152_004.tif	nuIs152	27917.3	3.29
12112023NuIs152_005.tif	nuIs152	47259.8	1.83
12112023NuIs152_006.tif	nuIs152	20268.7	3.02
12112023NuIs152_007.tif	nuIs152	38690.2	2.12
12112023NuIs152_008.tif	nuIs152	48204.8	2.23
12182023NuIs152_001.tif	nuIs152	9477.95	3.96
12182023NuIs152_002.tif	nuIs152	28008.1	3.25
12182023NuIs152_003.tif	nuIs152	37455.4	2.48
12192023NuIs152_001.tif	nuIs152	15006.4	2.84
12192023NuIs152_002.tif	nuIs152	36972	2.16
12192023NuIs152_003.tif	nuIs152	16813.4	3.66
12192023NuIs152_004.tif	nuIs152	23150	2.75
12192023NuIs152_005.tif	nuIs152	56686.1	2.39
12192023NuIs152_006.tif	nuIs152	14052.6	2.98
12192023NuIs152_007.tif	nuIs152	20076.3	4.33
11292023NuIs152;fshr-1_001.tif	nuIs152fshr1	58040.6	3.53
11292023NuIs152;fshr-1_002.tif	nuIs152fshr1	53257.2	3.3
11292023NuIs152;fshr-1_003.tif	nuIs152fshr1	37550.5	3.51
11292023NuIs152;fshr-1_004.tif	nuIs152fshr1	32466.2	3.24
11292023NuIs152;fshr-1_005.tif	nuIs152fshr1	26620.6	3
11292023NuIs152;fshr-1_006.tif	nuIs152fshr1	27100	4.1
11292023NuIs152;fshr-1_007.tif	nuIs152fshr1	19828.6	3.67
11292023NuIs152;fshr-1_008.tif	nuIs152fshr1	54166.6	3
11292023NuIs152;fshr-1_009.tif	nuIs152fshr1	49495.8	3.39
12052023NuIs152;fshr-1_002.tif	nuIs152fshr1	48266.6	2.49
12052023NuIs152;fshr-1_003.tif	nuIs152fshr1	24667.8	4.27
12052023NuIs152;fshr-1_004.tif	nuIs152fshr1	19292.2	4.01
12052023NuIs152;fshr-1_005.tif	nuIs152fshr1	23795	2.13
12052023NuIs152;fshr-1_006.tif	nuIs152fshr1	43019	2.8
12052023NuIs152;fshr-1_008.tif	nuIs152fshr1	37659.6	3.22
12112023NuIs152;fshr-1_001.tif	nuIs152fshr1	25510.5	3.44
12112023NuIs152;fshr-1_002.tif	nuIs152fshr1	24388	3.61
12112023NuIs152;fshr-1_003.tif	nuIs152fshr1	37534.3	2.8
12112023NuIs152;fshr-1_004.tif	nuIs152fshr1	28918.9	4.38
12112023NuIs152;fshr-1_005.tif	nuIs152fshr1	38214.6	3.77
12112023NuIs152;fshr-1_006.tif	nuIs152fshr1	29415.5	3.8
12112023NuIs152;fshr-1_007.tif	nuIs152fshr1	29544.9	3.49
12182023NuIs152;fshr-1_001.tif	nuIs152fshr1	24985.5	3.99
12182023NuIs152;fshr-1_002.tif	nuIs152fshr1	56648.9	3.54
12182023NuIs152;fshr-1_003.tif	nuIs152fshr1	50073	2.48
12192023NuIs152;fshr-1_001.tif	nuIs152fshr1	48297	2.35
12192023NuIs152;fshr-1_002.tif	nuIs152fshr1	21846.7	3.22
12192023NuIs152;fshr-1_003.tif	nuIs152fshr1	54994.5	3.05
12192023NuIs152;fshr-1_004.tif	nuIs152fshr1	53456.6	3.04
12192023NuIs152;fshr-1_005.tif	nuIs152fshr1	51454.5	3.19
12192023NuIs152;fshr-1_006.tif	nuIs152fshr1	38223.1	2.31
12192023NuIs152;fshr-1_007.tif	nuIs152fshr1	43989.1	2.29
12192023NuIs152;fshr-1_008.tif	nuIs152fshr1	37384.1	2.98
12192023NuIs152;fshr-1_009.tif	nuIs152fshr1	55191.3	3.08
12192023NuIs152;fshr-1_010.tif	nuIs152fshr1	44710.6	2.37
12192023NuIs152;fshr-1_011.tif	nuIs152fshr1	39371.8	2.77
11292023NuIs152;fshr-1rescue_001.tif	Rescue	57299.9	3.16
11292023NuIs152;fshr-1rescue_002.tif	Rescue	22772.2	3.49
11292023NuIs152;fshr-1rescue_003.tif	Rescue	17304.3	3.65
11292023NuIs152;fshr-1rescue_004.tif	Rescue	14605.6	4.74
11292023NuIs152;fshr-1rescue_005.tif	Rescue	33088.5	2.95
12052023NuIs152;fshr-1rescue_001 .tif	Rescue	22421.9	3.48
12052023NuIs152;fshr-1rescue_002.tif	Rescue	13574.2	4.08
12052023NuIs152;fshr-1rescue_003.tif	Rescue	40983.6	2.6
12052023NuIs152;fshr-1rescue_004.tif	Rescue	61941.5	3.26
12052023NuIs152;fshr-1rescue_005.tif	Rescue	25345.6	3.95
12052023NuIs152;fshr-1rescue_006.tif	Rescue	44291.4	3.34
12052023NuIs152;fshr-1rescue_007.tif	Rescue	30302	3.32
12052023NuIs152;fshr-1rescue_008.tif	Rescue	42192.7	2.31
12112023NuIs152;fshr-1rescue_001.tif	Rescue	18783.2	4.26
12112023NuIs152;fshr-1rescue_002.tif	Rescue	32631.3	3.1
12112023NuIs152;fshr-1rescue_003.tif	Rescue	49279.6	3.04
12112023NuIs152;fshr-1rescue_004.tif	Rescue	49803.5	3
12112023NuIs152;fshr-1rescue_005.tif	Rescue	50334.3	3.17
12112023NuIs152;fshr-1rescue_006.tif	Rescue	39167.2	3.2
12182023NuIs152;fshr-1rescue_001 .tif	Rescue	19284.9	4.5
12182023NuIs152;fshr-1rescue_002.tif	Rescue	18719.9	3.49
12182023NuIs152;fshr-1rescue_003.tif	Rescue	24758.3	3.66
12192023NuIs152;fshr-1rescue_001 .tif	Rescue	27791	3.06
12192023NuIs152;fshr-1rescue_002.tif	Rescue	22748.3	4.57
12192023NuIs152;fshr-1rescue_003.tif	Rescue	29115.9	3.91
12192023NuIs152fshr-1rescue_004.tif	Rescue	30344.1	2.77
12192023NuIs152;fshr-1rescue_005.tif	Rescue	39344.5	3.68
12192023NuIs152;fshr-1rescue_006.tif	Rescue	57730.2	2.72
