# Supplementary material for: Cell non-autonomous signaling through the conserved C. elegans glycoprotein hormone receptor FSHR-1 regulates cholinergic neurotransmission
Source: PLoS Genet. 2024 Nov 19;20(11):e1011461. doi: 10.1371/journal.pgen.1011461 (PMC11614273; doi:10.1371/journal.pgen.1011461)
Supplement: S7 Data — (XLSX) [file pgen.1011461.s016.xlsx]

## Sheet: Fig 2B
Experiment	Genotype	Worm	Percent Recovery	No. ROI per worm
6052023	nIs463	worm01	0.458588	6
6052023	nIs463	worm02	0.24048	8
6052023	nIs463	worm03	0.370236	6
6052023	nIs463	worm04	0.292866	8
6052023	nIs463	worm05	0.272186	6
6072023	nIs463	worm01	0.451581	5
6072023	nIs463	worm02	0.286359	7	*used for S3 Fig sample images
6072023	nIs463	worm03	0.265862	6
6072023	nIs463	worm04	0.441792	8
6072023	nIs463	worm05	0.384105	6
6072023	nIs463	worm06	0.312563	8
6072023	nIs463	worm07	0.302486	4
6052023	nIs463fshr1	worm01	0.197304	8
6052023	nIs463fshr1	worm02	0.130334	8
6052023	nIs463fshr1	worm03	0.178276	7
6052023	nIs463fshr1	worm04	0.134312	6
6072023	nIs463fshr1	worm01	0.363904	8
6072023	nIs463fshr1	worm02	0.349567	8
6072023	nIs463fshr1	worm03	0.146669	7
6072023	nIs463fshr1	worm04	0.0904919	6
6072023	nIs463fshr1	worm05	0.146411	8
6072023	nIs463fshr1	worm06	0.199586	8
6052023	nIs463unc13	worm01	0.0540353	7
6052023	nIs463unc13	worm02	0.115758	8
6052023	nIs463unc13	worm03	0.0475517	6
6072023	nIs463unc13	worm01	0.0738002	7
6072023	nIs463unc13	worm02	0.173007	8
6072023	nIs463unc13	worm03	0.101617	6
6072023	nIs463unc13	worm05	0.0738572	4
7142023	nIs463	worm01	0.426064	8
7142023	nIs463	worm02	0.30521	8
7142023	nIs463	worm03	0.468694	8
7142023	nIs463	worm04	0.235346	8
7142023	nIs463	worm05	0.228074	8
7142023	nIs463	worm06	0.195717	8
7142023	nIs463	worm07	0.150036	8
7172023	nIs463	worm01	0.204289	4
7172023	nIs463	worm02	0.215983	8
7172023	nIs463	worm03	0.148678	10
7172023	nIs463	worm04	0.173456	8
7172023	nIs463	worm05	0.219997	8
7272023	nIs463	worm01	0.338421	8
7272023	nIs463	worm02	0.358135	7
7272023	nIs463	worm03	0.228815	8
7272023	nIs463	worm04	0.220692	8
7272023	nIs463	worm05	0.124965	8
7272023	nIs463	worm06	0.194226	8
7142023	nIs463fshr1	worm01	0.272072	8
7142023	nIs463fshr1	worm02	0.241897	8
7142023	nIs463fshr1	worm03	0.152883	8
7142023	nIs463fshr1	worm04	0.151209	8
7142023	nIs463fshr1	worm05	0.181507	8
7172023	nIs463fshr1	worm01	0.308155	6
7172023	nIs463fshr1	worm02	0.210726	8
7172023	nIs463fshr1	worm03	0.147686	8
7172023	nIs463fshr1	worm04	0.195116	8
7172023	nIs463fshr1	worm05	0.129623	6
7172023	nIs463fshr1	worm06	0.164967	10
7172023	nIs463fshr1	worm07	0.1544	8
7272023	nIs463fshr1	worm01	0.347642	8
7272023	nIs463fshr1	worm02	0.137189	8
7272023	nIs463fshr1	worm03	0.277253	3
7272023	nIs463fshr1	worm04	0.254674	8
7272023	nIs463fshr1	worm05	0.117168	6
7272023	nIs463fshr1	worm06	0.181936	6
7142023	nIs463unc13	worm01	0.181269	8
7142023	nIs463unc13	worm02	0.0929583	7
7142023	nIs463unc13	worm03	0.0933378	8
7142023	nIs463unc13	worm04	0.0960659	8
7172023	nIs463unc13	worm01	0.0624229	6
7172023	nIs463unc13	worm02	0.168789	7
7172023	nIs463unc13	worm03	0.125677	7
7172023	nIs463unc13	worm04	0.0964507	8
7172023	nIs463unc13	worm05	0.0849958	8
7172023	nIs463unc13	worm06	0.0843636	8
7272023	nIs463unc13	worm01	0.112016	8
7272023	nIs463unc13	worm02	0.142536	7
7272023	nIs463unc13	worm03	0.0529815	7
7272023	nIs463unc13	worm04	0.0740771	8
