# Supplementary material for: Cell non-autonomous signaling through the conserved C. elegans glycoprotein hormone receptor FSHR-1 regulates cholinergic neurotransmission
Source: PLoS Genet. 2024 Nov 19;20(11):e1011461. doi: 10.1371/journal.pgen.1011461 (PMC11614273; doi:10.1371/journal.pgen.1011461)
Supplement: S8 Data — (XLSX) [file pgen.1011461.s017.xlsx]

## Sheet: IntesFSHR1-KD
Genotype	Bends		Figure 4B Swimming Data
Control (L4440)	166
Control (L4440)	166.533		Each value is the average of 10 young adult worms per day.
Control (L4440)	168.75		n = 12 days per strain
Control (L4440)	167.25
Control (L4440)	171.4
Control (L4440)	141.4
fshr-1 RNAi	141.067
fshr-1 RNAi	119.6
fshr-1 RNAi	148
fshr-1 RNAi	142
fshr-1 RNAi	137.8
fshr-1 RNAi	133
Control (L4440)	184
Control (L4440)	195
Control (L4440)	202
Control (L4440)	161.6
Control (L4440)	195
Control (L4440)	165
fshr-1 RNAi	158
fshr-1 RNAi	178
fshr-1 RNAi	183.2
fshr-1 RNAi	127.4
fshr-1 RNAi	176.6
fshr-1 RNAi	141.4

## Sheet: IntesFSHR1OE_Intesgsa1RNAiDAY
Genotype	Bends		Figure 7A Swimming Data
Control (L4440)	200.4
Control (L4440)	203.4		Each value is the average of 10 young adult worms per day.
Control (L4440)	204.6		n = 5 days per strain
Control (L4440)	209.8
Control (L4440)	205.2
L4440-IntesOE	225
L4440-IntesOE	236.4
L4440-IntesOE	232.6
L4440-IntesOE	235.8
L4440-IntesOE	231.4
gsa-1KD	196.4
gsa-1KD	201.6
gsa-1KD	199.4
gsa-1KD	207.4
gsa-1KD	202.2
IntesOE-gsa-1KD	184
IntesOE-gsa-1KD	181.6
IntesOE-gsa-1KD	194
IntesOE-gsa-1KD	192.6
IntesOE-gsa-1KD	193.4

## Sheet: IntesFSHR1OE_Intesacy1RNAiDAY
Genotype	Bends		Figure 7B Swimming Data
Control (L4440)	182.2
Control (L4440)	200		Each value is the average of 10 young adult worms per day.
Control (L4440)	214.4		n = 5 days per strain
Control (L4440)	210.4
Control (L4440)	204
L4440-IntesOE	222
L4440-IntesOE	223.4
L4440-IntesOE	242.8
L4440-IntesOE	228.4
L4440-IntesOE	237
acy-1KD	191.8
acy-1KD	214
acy-1KD	209.8
acy-1KD	194.4
acy-1KD	197.4
IntesOE-acy-1KD	184.2
IntesOE-acy-1KD	196.2
IntesOE-acy-1KD	198.4
IntesOE-acy-1KD	196.6
IntesOE-acy-1KD	193.4

## Sheet: IntesFSHR1OE_Intessphk1RNAiDAY
Genotype	Bends		Figure 7C Swimming Data
Control (L4440)	195
Control (L4440)	199.8		Each value is the average of 10 young adult worms per day.
Control (L4440)	175.6		n = 7 days per strain
Control (L4440)	212
Control (L4440)	205
Control (L4440)	189
Control (L4440)	192.8
L4440-IntesOE	231.8
L4440-IntesOE	238
L4440-IntesOE	221.2
L4440-IntesOE	233.4
L4440-IntesOE	233.2
L4440-IntesOE	225.4
L4440-IntesOE	229.2
sphk-1KD	204.4
sphk-1KD	202.4
sphk-1KD	186.8
sphk-1KD	189.2
sphk-1KD	188
sphk-1KD	184.8
sphk-1KD	183.4
IntesOE-sphk-1KD	190.2
IntesOE-sphk-1KD	182.8
Bends	150.2
IntesOE-sphk-1KD	177.6
IntesOE-sphk-1KD	163.4
IntesOE-sphk-1KD	170.8
IntesOE-sphk-1KD	162.2
