# Supplementary material for: Cell non-autonomous signaling through the conserved C. elegans glycoprotein hormone receptor FSHR-1 regulates cholinergic neurotransmission
Source: PLoS Genet. 2024 Nov 19;20(11):e1011461. doi: 10.1371/journal.pgen.1011461 (PMC11614273; doi:10.1371/journal.pgen.1011461)
Supplement: S9 Data — (XLSX) [file pgen.1011461.s018.xlsx]

## Sheet: S5A Fig fdEx41 (Pfshr-1) Rescue
ID	genotype	thrashes
1	N2	204
2	N2	210
3	N2	191
4	N2	210
5	N2	206
6	N2	198
7	N2	181
8	N2	192
9	N2	198
10	N2	197
11	N2	202
12	N2	205
13	N2	199
14	N2	192
15	N2	201
16	N2	182
17	N2	166
18	N2	189
19	N2	162
20	N2	159
21	N2	181
22	N2	186
23	N2	171
24	N2	189
25	N2	191
26	N2	182
27	N2	196
28	N2	204
29	N2	183
30	N2	197
1	fshr-1	162
2	fshr-1	160
3	fshr-1	151
4	fshr-1	170
5	fshr-1	171
6	fshr-1	159
7	fshr-1	164
8	fshr-1	158
9	fshr-1	175
10	fshr-1	155
11	fshr-1	171
12	fshr-1	153
13	fshr-1	159
14	fshr-1	189
15	fshr-1	173
16	fshr-1	161
17	fshr-1	158
18	fshr-1	155
19	fshr-1	142
20	fshr-1	163
21	fshr-1	160
22	fshr-1	168
23	fshr-1	156
24	fshr-1	149
25	fshr-1	161
26	fshr-1	163
27	fshr-1	144
28	fshr-1	154
29	fshr-1	157
30	fshr-1	158
1	Pfshr-1 Rescue	190
2	Pfshr-1 Rescue	178
3	Pfshr-1 Rescue	197
4	Pfshr-1 Rescue	193
5	Pfshr-1 Rescue	185
6	Pfshr-1 Rescue	187
7	Pfshr-1 Rescue	189
8	Pfshr-1 Rescue	209
9	Pfshr-1 Rescue	195
10	Pfshr-1 Rescue	191
11	Pfshr-1 Rescue	181
12	Pfshr-1 Rescue	196
13	Pfshr-1 Rescue	179
14	Pfshr-1 Rescue	202
15	Pfshr-1 Rescue	197
16	Pfshr-1 Rescue	160
17	Pfshr-1 Rescue	163
18	Pfshr-1 Rescue	156
19	Pfshr-1 Rescue	187
20	Pfshr-1 Rescue	151
21	Pfshr-1 Rescue	165
22	Pfshr-1 Rescue	182
23	Pfshr-1 Rescue	170
24	Pfshr-1 Rescue	185
25	Pfshr-1 Rescue	170
26	Pfshr-1 Rescue	183
27	Pfshr-1 Rescue	179
28	Pfshr-1 Rescue	200
29	Pfshr-1 Rescue	206
30	Pfshr-1 Rescue	197

## Sheet: S5B Fig- agIs35 (Pges-1) Rescue
ID	genotype	thrashes
1	N2	186
2	N2	185
3	N2	195
4	N2	202
5	N2	190
6	N2	181
7	N2	199
8	N2	205
9	N2	193
10	N2	191
11	N2	187
12	N2	206
13	N2	183
14	N2	211
15	N2	202
16	N2	211
17	N2	199
18	N2	195
19	N2	189
20	N2	191
21	N2	187
22	N2	207
23	N2	192
24	N2	210
25	N2	205
1	fshr-1	167
2	fshr-1	171
3	fshr-1	164
4	fshr-1	173
5	fshr-1	165
6	fshr-1	173
7	fshr-1	159
8	fshr-1	168
9	fshr-1	152
10	fshr-1	172
11	fshr-1	169
12	fshr-1	175
13	fshr-1	151
14	fshr-1	161
15	fshr-1	155
16	fshr-1	179
17	fshr-1	174
18	fshr-1	168
19	fshr-1	158
20	fshr-1	162
21	fshr-1	165
22	fshr-1	158
23	fshr-1	151
24	fshr-1	161
25	fshr-1	166
1	Intes Resc	180
2	Intes Resc	178
3	Intes Resc	196
4	Intes Resc	172
5	Intes Resc	191
6	Intes Resc	194
7	Intes Resc	199
8	Intes Resc	201
9	Intes Resc	185
10	Intes Resc	199
11	Intes Resc	206
12	Intes Resc	175
13	Intes Resc	194
14	Intes Resc	193
15	Intes Resc	201
16	Intes Resc	215
17	Intes Resc	201
18	Intes Resc	188
19	Intes Resc	198
20	Intes Resc	185
21	Intes Resc	181
22	Intes Resc	179
23	Intes Resc	201
24	Intes Resc	210
25	Intes Resc	185

## Sheet: S5C - Fig Pric-19 Rescue
ID	genotype	thrashes
1	N2	178
2	N2	187
3	N2	194
4	N2	205
5	N2	191
6	N2	196
7	N2	212
8	N2	185
9	N2	195
10	N2	210
11	N2	187
12	N2	198
13	N2	193
14	N2	197
15	N2	201
16	N2	203
17	N2	196
18	N2	192
19	N2	205
20	N2	188
21	N2	201
22	N2	211
23	N2	215
24	N2	193
25	N2	206
26	N2	210
27	N2	197
28	N2	185
29	N2	202
30	N2	212
1	fshr-1	152
2	fshr-1	164
3	fshr-1	165
4	fshr-1	175
5	fshr-1	154
6	fshr-1	158
7	fshr-1	173
8	fshr-1	169
9	fshr-1	163
10	fshr-1	165
11	fshr-1	156
12	fshr-1	151
13	fshr-1	159
14	fshr-1	164
15	fshr-1	179
16	fshr-1	168
17	fshr-1	170
18	fshr-1	173
19	fshr-1	168
20	fshr-1	151
21	fshr-1	157
22	fshr-1	164
23	fshr-1	160
24	fshr-1	143
25	fshr-1	156
26	fshr-1	161
27	fshr-1	157
28	fshr-1	170
29	fshr-1	165
30	fshr-1	176
1	Neuron Resc	176
2	Neuron Resc	171
3	Neuron Resc	189
4	Neuron Resc	185
5	Neuron Resc	175
6	Neuron Resc	183
7	Neuron Resc	182
8	Neuron Resc	188
9	Neuron Resc	193
10	Neuron Resc	186
11	Neuron Resc	182
12	Neuron Resc	178
13	Neuron Resc	171
14	Neuron Resc	186
15	Neuron Resc	194
16	Neuron Resc	174
17	Neuron Resc	190
18	Neuron Resc	173
19	Neuron Resc	182
20	Neuron Resc	189
21	Neuron Resc	185
22	Neuron Resc	179
23	Neuron Resc	186
24	Neuron Resc	185
25	Neuron Resc	172
26	Neuron Resc	187
27	Neuron Resc	180
28	Neuron Resc	179
29	Neuron Resc	176
30	Neuron Resc	168

## Sheet: S7AFig (kjrEx27)Punc-17Ach Resc
ID	genotype	thrashes
1	N2	192
2	N2	198
3	N2	194
4	N2	210
5	N2	203
6	N2	215
7	N2	201
8	N2	198
9	N2	191
10	N2	208
11	N2	211
12	N2	196
13	N2	188
14	N2	192
15	N2	182
16	N2	208
17	N2	191
18	N2	196
19	N2	193
20	N2	189
21	N2	198
22	N2	206
23	N2	204
24	N2	209
25	N2	185
26	N2	197
27	N2	195
28	N2	201
29	N2	213
30	N2	210
1	fshr-1	154
2	fshr-1	169
3	fshr-1	161
4	fshr-1	159
5	fshr-1	163
6	fshr-1	167
7	fshr-1	171
8	fshr-1	165
9	fshr-1	159
10	fshr-1	151
11	fshr-1	173
12	fshr-1	161
13	fshr-1	153
14	fshr-1	157
15	fshr-1	163
16	fshr-1	156
17	fshr-1	158
18	fshr-1	170
19	fshr-1	168
20	fshr-1	156
21	fshr-1	167
22	fshr-1	157
23	fshr-1	161
24	fshr-1	166
25	fshr-1	152
26	fshr-1	164
27	fshr-1	150
28	fshr-1	169
29	fshr-1	172
30	fshr-1	175
1	Punc-17 Resc	167
2	Punc-17 Resc	169
3	Punc-17 Resc	175
4	Punc-17 Resc	179
5	Punc-17 Resc	158
6	Punc-17 Resc	171
7	Punc-17 Resc	179
8	Punc-17 Resc	156
9	Punc-17 Resc	159
10	Punc-17 Resc	164
11	Punc-17 Resc	154
12	Punc-17 Resc	161
13	Punc-17 Resc	177
14	Punc-17 Resc	159
15	Punc-17 Resc	170
16	Punc-17 Resc	155
17	Punc-17 Resc	159
18	Punc-17 Resc	149
19	Punc-17 Resc	143
20	Punc-17 Resc	165
21	Punc-17 Resc	163
22	Punc-17 Resc	154
23	Punc-17 Resc	183
24	Punc-17 Resc	153
25	Punc-17 Resc	162
26	Punc-17 Resc	159
27	Punc-17 Resc	164
28	Punc-17 Resc	157
29	Punc-17 Resc	173
30	Punc-17 Resc	176

## Sheet: S7CFig (kjrEx15)Punc-30GABAResc
ID	genotype
1	N2	184
2	N2	186
3	N2	195
4	N2	196
5	N2	205
6	N2	211
7	N2	208
8	N2	179
9	N2	201
10	N2	210
11	N2	198
12	N2	201
13	N2	194
14	N2	206
15	N2	189
16	N2	192
17	N2	206
18	N2	195
19	N2	189
20	N2	204
21	N2	200
22	N2	205
23	N2	194
24	N2	181
25	N2	202
26	N2	196
27	N2	215
28	N2	179
29	N2	209
30	N2	182
1	fshr-1	169
2	fshr-1	156
3	fshr-1	152
4	fshr-1	163
5	fshr-1	171
6	fshr-1	148
7	fshr-1	164
8	fshr-1	142
9	fshr-1	155
10	fshr-1	164
11	fshr-1	161
12	fshr-1	171
13	fshr-1	159
14	fshr-1	154
15	fshr-1	173
16	fshr-1	158
17	fshr-1	158
18	fshr-1	162
19	fshr-1	150
20	fshr-1	170
21	fshr-1	164
22	fshr-1	161
23	fshr-1	169
24	fshr-1	157
25	fshr-1	158
26	fshr-1	175
27	fshr-1	156
28	fshr-1	163
29	fshr-1	134
30	fshr-1	179
1	Punc-17 Resc	181
2	Punc-17 Resc	172
3	Punc-17 Resc	174
4	Punc-17 Resc	195
5	Punc-17 Resc	191
6	Punc-17 Resc	186
7	Punc-17 Resc	179
8	Punc-17 Resc	184
9	Punc-17 Resc	175
10	Punc-17 Resc	171
11	Punc-17 Resc	189
12	Punc-17 Resc	201
13	Punc-17 Resc	181
14	Punc-17 Resc	196
15	Punc-17 Resc	198
16	Punc-17 Resc	188
17	Punc-17 Resc	196
18	Punc-17 Resc	176
19	Punc-17 Resc	202
20	Punc-17 Resc	181
21	Punc-17 Resc	210
22	Punc-17 Resc	192
23	Punc-17 Resc	199
24	Punc-17 Resc	213
25	Punc-17 Resc	176
26	Punc-17 Resc	184
27	Punc-17 Resc	191
28	Punc-17 Resc	178
29	Punc-17 Resc	187
