# Supplementary material for: Cell non-autonomous signaling through the conserved C. elegans glycoprotein hormone receptor FSHR-1 regulates cholinergic neurotransmission
Source: PLoS Genet. 2024 Nov 19;20(11):e1011461. doi: 10.1371/journal.pgen.1011461 (PMC11614273; doi:10.1371/journal.pgen.1011461)
Supplement: S10 Data — (XLSX) [file pgen.1011461.s019.xlsx]

## Sheet: S4 Fig
Levamisole								Swimming
Intestinal Rescue		Glial Rescue		Neuronal Rescue		Muscle Rescue		Muscle Rescue
genotype	paralyzed	genotype	paralyzed	genotype	paralyzed	genotype	paralyzed	N2	fshr-1	Rescue
N2	63.6	N2	29.4	N2	21.7	N2	31.8	180	180	244
N2	38.1	N2	35	N2	18.2	N2	18.2	206	146	180
N2	65	N2	33.3	N2	38.9	N2	40	200	156	210
N2	60.9	N2	44.4	N2	42.1	N2	55.6	178	174	228
N2	68.8	N2	55	N2	21.7	N2	33.3	196	172	216
N2	25	N2	66.7	N2	36.8	N2	41.7	202	164	198
N2	58.8	N2	35.7	N2	27.3	N2	15	198	182	206
N2	42.9	N2	42.9	N2	36.4	N2	20	184	158	208
N2	38.5	N2	40	N2	35	N2	50	208	170	214
fshr-1	100	fshr-1	95	fshr-1	100	fshr-1	100	214	178	250
fshr-1	100	fshr-1	96	fshr-1	96.4	fshr-1	100	168	196	184
fshr-1	95	fshr-1	96	fshr-1	100	fshr-1	100	192	168	258
fshr-1	100	fshr-1	85	fshr-1	96.4	fshr-1	100	184	184	214
fshr-1	100	fshr-1	100	fshr-1	100	fshr-1	100	212	164	218
fshr-1	77	fshr-1	100	fshr-1	88.9	fshr-1	95	208	170	236
fshr-1	100	fshr-1	96	fshr-1	100	fshr-1	100	188	166	204
fshr-1	100	fshr-1	100	fshr-1	96.3	fshr-1	100	204	148	226
fshr-1	94	fshr-1	89	fshr-1	100	fshr-1	100	188	192	218
endog. res.	61	endog. res.	50	endog. res.	36.4	endog. res.	38	190	172	200
endog. res.	30	endog. res.	23	endog. res.	8.3	endog. res.	33	206	210	228
endog. res.	21	endog. res.	59	endog. res.	11.1	endog. res.	22	166	188	228
endog. res.	71	endog. res.	33	endog. res.	23.8	endog. res.	38	184	142	224
endog. res.	20	endog. res.	33	endog. res.	19.2	endog. res.	13	186	184	216
endog. res.	14	endog. res.	67	endog. res.	20	endog. res.	45	204	170	228
endog. res.	95	endog. res.	48	endog. res.	16.7	endog. res.	65	202	174	228
endog. res.	26	endog. res.	18	endog. res.	33.3	endog. res.	8	190	180	236
endog. res.	23	endog. res.	72	endog. res.	19	endog. res.	19	200	182	220
intestinal res.	81	glial res.	45	neuronal res.	72.7	muscle res.	100	192	178	216
intestinal res.	66.7	glial res.	45	neuronal res.	87	muscle res.	100	208	174	240
intestinal res.	45.5	glial res.	90	neuronal res.	81.3	muscle res.	100	198	174	224
intestinal res.	66.6667	glial res.	54.2	neuronal res.	46.2	muscle res.	100
intestinal res.	68.4211	glial res.	29.2	neuronal res.	64.7	muscle res.	96
intestinal res.	81.8	glial res.	56.5	neuronal res.	83.3	muscle res.	95
intestinal res.	76.4706	glial res.	35.7	neuronal res.	70	muscle res.	100
intestinal res.	65.2174	glial res.	50	neuronal res.	58.3	muscle res.	100
intestinal res.	71.4	glial res.	89.5	neuronal res.	76.5	muscle res.	100
